# Supplementary material for: Comprehensive Investigation on Associations between Dietary Intake and Blood Levels of Fatty Acids and Colorectal Cancer Risk
Source: Nutrients. 2023 Feb 1;15(3):730. doi: 10.3390/nu15030730 (PMC9919095; doi:10.3390/nu15030730)
Supplement: Supplementary file 1 [file nutrients-15-00730-s001.zip]

Archive with 1 entries (1 files):
- nutrients-2171127-supplementary FINAL 6.02.pdf
